# Supplementary material for: Incidence and risk of hypertension and proteinuria in cancer patients treated with lenvatinib: a systematic review and meta-analysis
Source: Oncologist. 2025 Jul 9;30(9):oyaf203. doi: 10.1093/oncolo/oyaf203 (PMC12449046; doi:10.1093/oncolo/oyaf203)
Supplement: oyaf203_Supplementary_Data [file oyaf203_supplementary_data.zip]

Archive with 2 entries (2 files):
- Supple Figures_final.docx
- Supple Tables_final.docx
